# Supplementary material for: Fatty Acid Biosynthesis in Chromerids
Source: Biomolecules. 2020 Jul 24;10(8):1102. doi: 10.3390/biom10081102 (PMC7464705; doi:10.3390/biom10081102)
Supplement: Supplementary file 1 [file biomolecules-10-01102-s001.zip]

Archive with 11 entries (11 files):
- Supplementary Materials captions.docx
- FS1_D9_vobFIN1_Ktarg1_fixed1.pdf
- FS2_front4_2_Kajtarg1.pdf
- FS3_omega_9_2finVOB_K1targ_BayML.pdf
- FS4ab_ModelFABiosynthesis.pdf
- FS5_TLC_growingcurves.pdf
- FS6_TCL_FID.pdf
- FS8_Nitroge_FA.pdf
- FS9_ACCall31_8_17ed4alSEL2treeBAR_ML_Bay_1.pdf
- FS10.png
- FS7 AB_TEM_triclosan.tif
